# Supplementary material for: MXene/Cuttlefish-Ink Nanoparticles Incorporated Dual-Purification Sponge for Solar-Driven Oily Wastewater and Microplastic Remediation
Source: Polymers (Basel). 2026 Jan 26;18(3):324. doi: 10.3390/polym18030324 (PMC12899509; doi:10.3390/polym18030324)
Supplement: Supplementary file 1 [file polymers-18-00324-s001.zip]

Archive with 4 entries (4 files):
- Supplementary material.pdf
- Video S1-Water droplets rolling down.MP4
- Video S2-Modified sponge adsorbing heavy oil.MP4
- Video S3-Modified sponge adsorbing light oil.MP4
